# Supplementary material for: Effects of rmBMP-7 on Osteoblastic Cells Grown on a Nanostructured Titanium Surface
Source: Biomimetics (Basel). 2022 Sep 16;7(3):136. doi: 10.3390/biomimetics7030136 (PMC9496167; doi:10.3390/biomimetics7030136)
Supplement: Supplementary file 1 [file biomimetics-07-00136-s001.zip]

Archive with 5 entries (4 files):
- Figure S1 - RNA integrity - Electrophoresis file run summary.jpg
- __MACOSX/
- __MACOSX/._Figure S1 - RNA integrity - Electrophoresis file run summary.jpg
- Figure S2 - RNA integrity - Electropherogram summary.jpg
- __MACOSX/._Figure S2 - RNA integrity - Electropherogram summary.jpg
